# Supplementary material for: Hydroxyurea alters hematological, biochemical and inflammatory biomarkers in Brazilian children with SCA: Investigating associations with βS haplotype and α-thalassemia
Source: PLoS One. 2019 Jul 15;14(7):e0218040. doi: 10.1371/journal.pone.0218040 (PMC6629070; doi:10.1371/journal.pone.0218040)
Supplement: S1 File — (XLSX) [file pone.0218040.s002.xlsx]

## Sheet: SS_Before and During HU
Patient	HYDREIA	AGE (YEAR)	GENDER	HM (106/mL)	HEMOG (g/dL)	HT (%)	MCV (fL)	MCH (rg)	MCHC (%)	RDW (%)	ERITROBLAST (/100 leucócitos)	WBC (/mL)	BAST (/mL)	SEG(/mL)	EOS(/mL)	BAS /mL)	LIT (/mL)	LIA (/mL)	MON (/mL)	PLA (103/mL)	RET(%)	GLI (mg/dL)	COLTOT(mg/dL)	COLHDL (mg/dL)	COLLDL (mg/dL)	COLVLDL (mg/dL)	TRIG (mg/dL)	UREA (mg/dL)	CREA (mg/dL)	URIC ACID (mg/dL)	IRON SERUM (mcg/dL)	AST (U/L)	ALT (U/L)	TOTAL BILIRUBIN (mg/dL)	DIRECT BILIRUBIN (mg/dL)	INDIRECT BILIRUBIN (mg/dL)	TOTAL PROTEIN (g/dL)	ALBUMIN (g/dL)	GLOBULIN (g/dL)	RELAG	LDH (U/L)	FERRIT (hg/mL)	C-RP (mg/L)	A1ATS (mg/dL)	HBA2 (%)	HBF (%)	HBS (%)	HAP	TAL
1	0	14	Male	1.86	6.7	17.8	95.7	36	37.6		1	16100	0	5957	3703	161	4991	0	1288	508	5.1	65	96	24	52	20	101	21	3.1	0.5	84	51	21	2.3	0.3	2	7.9	4.5	3.4	1.3	1278	272.9	1.89	109	3.3	12	84.7	11	0
1	1	20	Male	2.24	8.2	24.2	108.2	36.5	33.8	20.9	0	14000	0	3080	1680	280	7700	0	1260	494	3.1	92	85	24	37	24	120	17	0.49	3.32	162	35	26	3.24	0.26	2.98	8.12	5.09	3.03	1.68	905		4.98	90.9	3.1	18	78	11	0
2	0	6	Male	1.81	6.5	18	99.4	35.9	36.1		3	14800	0	5772	2368	148	5624	148	740	358	8.2	79	112	31	69	12	62	14	0.4	3.6	76	41	20	2.7	0.5	2.2	7.8	4	3.8	1.1	823	130.4	1.33	163	3	9.5	87.5	22	0
2	1	12	Male	1.94	7.5	22.7	116.8	38.7	33.1	19.3	1	5000	0	2050	100	50	2150	0	650	158	3.8	91	110	37	58.6	14.4	72	39.64	0.6	2.18	225	47	19	6.75	0.61	6.14	10.06	4.96	5.1	0.97	1141		1.06	45.6	1.9	22	76.1	22	0
3	0	13	Male	2.28	7.4	20.9	91.7	32.5	35.4		2	17500	0	10500	525	0	3850	0	875	588	3.8	83	124	27	70	27	134	31	0.3	2.8	137	59	16	2.2	0.6	1.6	6.9	4	2.9	1.4	1122	102.9	4.49	215	4	7.9	88.1	12	0
3	1	19	Male	2.59	8.4	24.6	95	32.4	34.1	24	1	13700	0	6600	1400	200	3500	0	2100	337	5.8	85	118	39	43.4	35.6	178	23.45	0.5	3.68	129	60	15	3.49	0.29	3.2	7.5	5	2.5	2	1654	231.1	2.71	144	1.8	5.5	92.7	12	0
4	0	9	Male	2.97	8.2	22.2	74.7	27.6	36.9		5	18700	0	6919	748	187	8976	0	1870	378	6.2	75	97	27	59	11	57	13	4.6	0.8	104	102	13				6.6	4.7	1.9	2.5	1382	394	5.08	202	4	4.1	89.2	11	0
4	1	11	Male	2.9	9	27.1	93.4	31	33.2		2	8492	0	2208	255	0	5350	170	510	311	3	70	78	37	33	8	40	18	4.4	0.5	69	40	25	1.6	0.3	1.3	8	4.8	3.2	1.5	1356	222.6	4.21	167	5.2	13.6	81.2	11	0
5	0	4	Male	3.16	9.1	26.1	82.6	28.8	34.9		3	17700	0	6903	531	0	8673	177	1416	487	9.4	51	125	32	79	14	70	37	0.3	5.3	77	72	17	2.4	0.9	1.5	9.6	4.9	4.7	1	651	417	21.1	94.4	3.6	8.4	88	11
5	1	10	Male	3.3	10.7	32.1	97.3	32.4	33.3	17.7	1	13700	0	9179	137	0	3151	0	1233	566	8.4	87	97	42	47	8	40	34.17	0.52	5.14	62	39	13	1.83	0.6	1.23	8.91	4.91	4	1.22	1005		9.51	120	1.5	18.8	79.7	11
6	0	6	Male	2.75	7.4	21.8	79.3	26.9	33.9		2	12100	242	6050	847	121	4356	0	484	560	6	68	162	28	101	33	165	15	0.3	4.2	231	84	36	2.5	0.8	1.7	7.8	4.3	3.5	1.2	1584	50	4.61	94.6	3.5	4.04	92.46	11	1
6	1	15	Male	2.57	8	23.4	90.9	31.3	34.4	23.1	2	7900	0	3318	79	0	3950	0	553	455	3	91	146	32	64	50	250	10	0.36	4.96	107	59	20	3.17	0.75	2.42	7.09	4.3	2.8	1.5	1384	36.2	3.39	126	2.6	6.7	90.7	11	1
7	0	6	Male	2.72	8.05	25.1	92.3	29.6	32.1		0	14600	0	5110	1606	146	7300	0	438	496	5.9	67	136	51	78.2	6.8	34	26	0.4	3.4	100	54	26	3.1	0.4	2.7	7.5	3.5	4	0.9	1165	511.1	1.75	94	2.4	22	75.6	12	0
7	1	11	Male	2.19	7	20.8	94.8	31.8	33.6	20.5	1	14900	0	8344	447	0	5662	0	447	516	5.7	77	127	46	64.2	16.8	84	22	0.35	3.24	105	55	17	4.47	0.35	4.12	8.46	4.2	4.3	1	1349	213.4	3.82	154	1.8	14.7	83.5	12	0
8	0	8	Male	3.09	9.4	26.8	86.7	30.4	35.1		7	18500	0	7955	370	0	8695	0	1480	561	10.4	60	148	46	86	16	80	14	2.6	0.2	106	62	22	2	0.7	1.3	7.6	4	3.6	1.1	1070	2806	3.96	166	4.2	3.2	92.6
8	1	9	Male	2.67	8.3	23.9	89.5	31.1	34.7		3	16300	0	8965	326	326	4890	652	1141	521	7.4	72	170	44	114	12	62	20	3.2	0.2	158	78	31	2.3	1.1	1.2	7.8	4.6	3.2	1.4	794	2956	7.67	178	4.2	3.2	92.6
9	0	14	Female	3.11	7.7	23.3	74.9	24.8	33		5	5700	0	2394	741	0	1995	0	570	457	2.6	87	150	25	98	27	137	10	4	0.7	81	32	27	0.9	0.1	0.8	6.6	4.7	1.9	2.5	623	268.4	7.78	142	3.1	6.5	90.4	22	1
9	1	21	Female	3.58	10.8	32.6	91.2	30.1	33	17.7	1	5100	0	2040	51	0	2652	102	255	352	3.1	105	198	61	118.2	18.8	94	23.39	0.61	4.09	92	36	15	0.61	0.19	0.42	9.62	5.51	4.11	1.34	679		3.28	92.4	2.1	12.5	85.4	22	1
10	0	8	Female	2.24	7.2	20.6	92	32.1	35		6	11400	0	6156	1254	114	2736	0	1140	478	6.3	65	78	24	44	10	48	13	0.4	1.8	39	48	18	1.6	0.3	1.3	7.7	4.7	3	1.6	1062	1301.5	2.05	182	3.2	16.4	80.4	11	0
10	1	14	Female	2.49	8.1	24.3	97.8	32.5	33.2	19.9	2	12700	0	6096	508	254	4064	0	1778	577	6	82	108	31	56.8	20.2	101	14.62	0.45	3.38	114	34	19	2.36	0.28	2.08	7.28	4.86	2.42	2.01	877		1	48.5	2.7	13.1	84.2	11	0
11	0	7	Female	3.86	9	25	64.8	23.3	36		0	10100	0	5151	1111	101	3232	0	505	365	5.2	77	124	29	84	11	57	20	0.5	3.1	25	31	9	0.9	0.2	0.7	8.2	4.2	4	1.1	497	97.1	14.4	187	4.4	17.3	78.3	12	2
11	1	13	Female	4.12	9.2	28.7	69.8	22.4	32.1	19.4	0	6900	0	4209	483	0	1656	0	552	189	2.4	98	152	79.2	79.2	23.8	119	15	0.48		62	19	8	1.13	0.31	0.82	9.08	4.9	4.2	1.2	438	229.1	9.6	145	1.9	12	86.1	12	2
12	0	6	Male	2.56	7.9	22.1	86.3	30.9	35.7		2	15800	0	11218	790	0	2686	158	948	407	6.1	75	88	32	49	7	35	27		3.9	87	65	19	5.9	0.9	5	7.7	4.3	3.4	1.3	1645	182.3	3.47	156	4.4	9.6	86	12	0
12	1	12	Male	2.62	8.1	23.5	89.8	31.1	34.6	25.3	0	13500	0	6400	900	200	4300	0	1700	392	4.8	91	92	27	51.4	13.6	68	30.53	0.32	3.63	92	69	41	6.33	0.25	6.08	7.34	4.31	3.03	1.42	1411		5.03	140	1.7	8.3	90	12	0
13	0	7	Female	2.16	6.7	19.6	90.7	31	34.2		2	19000	0	9690	760	0	6840	0	1710	262	5.4	83	111	24	72	15	76	19	0.4	4	54	53	13	1.99	0.62	1.37	9.3	4.7	4.6	1	481	1236	18	176	1.7	2.9	95.4	11	0
13	1	12	Female	2.23	8	22.7	101.9	35.9	35.2	24.4	1	11700	0	5265	351	234	4446	0	1404	443	4	82	121	49	54.6	17.4	87	15	0.25	2.91	117	35	10	3.82	0.23	3.59	7.79	5	2.8	1.8	853	912.7	2.75	172	3	7	90	11	0
14	0	8	Female	3.1	9.3	28	89.5	29.8	33.3		2	13300	0	6650	1596	133	4389	133	399	377	15.5	70	85	40	32.2	12.8	64	26	3.9	0.5	103	59	35	1.65	0.55	1.1	8.27	4.7	3.6	1.3	1468	592	3.1	182	4.3	6.6	89.1	12	1
14	1	13	Female	2.8	8.6	25.5	91.44	30.9	33.8	19.8	0	10800	0	5600	700	0	3000	0	1400	386	5.7	72	110	37	54.6	18.4	92	18.56	0.45	3.45	123	56	22	2.62	0.4	2.22	8.07	4.58	3.49	1.31	1242	350.5	1.73	88.9	2.2	7.1	90.5	12	1
15	0	11	Female	2.5	6.8	19.3	77.2	27.2	35.2		2	18560	371	8166	1299	0	7981	0	742	426	9.1	66	140	28	63.8	48.2	241	29	4.6	0.2	201	61	25	8.7	1.42	7.28	7.97	4.3	3.7	1.2	2045	62.7	2.71	186	4.3	1.4	94.3	11	0
15	1	16	Female	1.99	6.4	17.9	89.7	32.3	36	25.7	1	11800	0	3422	590	0	7552	0	236	511	2.3	82	150	21	80.6	48.4	242	12.51	0.2	7.59	73	65	21	4.33	0.74	3.59	7.83	4.35	3.48	1.25	1971		2.11	67	2.3	3.8	93	11	0
16	0	4	Female	3.1	9.2	26.5	85.5	29.7	34.7		2	20900	0	9405	1881	418	8360	0	836	361	13.5	83	166	32	101	33	165	10	0.4	4.5	78	62	18	2.2	0.4	1.8	8.4	4.4	4	1.1	1200	167.2	6.22	202	3	22.5	74.5	11	0
16	1	10	Female	2.88	9.8	29.7	103.2	34.1	33.1	21.2	0	8000	0	2400	880	160	3840	0	720	380	6.7	82	169	33	108.6	27.4	137	18.16	0.41	5.91	86	15	33	1.26	0.29	0.97	8.55	4.46	4.09	1.09	1030		4.71	111	1.2	17.9	80.3	11	0
17	0	7	Female	2.17	6.8	20.8	95.9	31.3	32.6		2	19000	0	5700	950	190	11400	0	760	679	8.7	60	105	31	63	11	55	20	0.3	3.4	52	31	17	1.2	0.5	0.7	7.5	3.9	3.6	1.1	468	795.1	5.81	215	1.6	8.1	90.3
17	1	13	Female	2.06	7.5	22.7	110.3	36.4	33	16.4	0	16100	0	9982	805	161	3864	0	1288	395	3.2	69	104	36	50.8	17.2	86	44.79	0.45	3.36	38	22	12	0.67	0.15	0.52	7.94	4.57	3.37	1.35	722		60.9	80.6	1.7	12.6	85.7
18	0	5	Male	2	6.9	20.1	99.6	34.4	34.5		4	18700	0	8041	1683	0	6732	374	1870	374	12.2	62	88	33	41.8	13.2	66	13	3.4	0.28	90	52	31	2.74	0.44	2.3	7.87	4.4	3.5	1.3	839	724.4	5.42	189	3.6	7	89.4	11	0
18	1	10	Male	2.72	9.6	29.2	107.6	35.5	33	19.4	0	12300	0	6273	861	246	3444	0	1476	598	5.2	95	112	49	42.8	20.2	101	19.39	0.51	1.93	76	39	14	2.08	0.63	1.45	7.17	4.72	2.45	1.9	859	667.9	1.5	65.8	1.9	17.2	80.9	11	0
19	0	11	Female	2.47	8.7	23.6	95.5	35.2	36.9		2	15100	0	8607	151	0	5285	151	906	432	9.4	66	112	40	62	10	52	16	4.2	0.3	139	83	50	2.8	0.5	2.3	7.8	4.1	3.7	1.1	1392	119.2	26.1	213	3.3	9.6	87.1	12	0
19	1	13	Female	2.9	9.3	26.7	92.1	32.1	34.8		2	11290	0	5532	226	0	4629	113	790	560	4.7	78	113	41	60.2	11.8	59	21	2.7	0.38	172	44	41	1.78	0.55	1.23	7.97	4.4	3.6	1.2	557	904.5	4.24	132	2.9	9.4	87.7	12	0
20	0	14	Female	4.17	11.3	32.3	77.5	27.1	35		0	16500	0	11220	495	0	3960	0	825	332	10	81	154	31	99	24	122	15	0.3	3.6	122	40	11	2.3	0.4	1.9	7.8	4.7	3.1	1.5	1051	82.1	3.09	172	3.8	17.3	78.9	12
20	1	20	Female	3.73	10.5	32.6	87.3	28.2	32.3	18	0	6700	0	3800	100	100	2300	0	500	169	5.9	88	131	33	69.8	28.2	141	14.54	0.55	4.37	97	28	11	1.37	0.18	1.19	8.09	4.95	3.14	1.57	708		6.51	14.2	2.3	21.2	76.5	12
21	0	14	Female	2.66	8.8	24.1	90.6	33.1	36.5		3	15100	0	8305	302	151	5587	0	755	383	9.8	74	110	23	63	24	119	11	0.4	4.1	80	73	50	2.5	0.6	1.9	7.5	4.2	3.3	1.3	1280	243.5	1	148	3.9	4.7	91.4	22	0
21	1	20	Female	2.43	9.1	27.5	111.1	37.3	33.6	20.3	1	10500	0	5460	105	0	3675	0	1260	332	3.9	83	132	41	75.6	15.4	77	17.25	0.5	3.76	105	56	55	2.21	0.52	1.69	9.01	4.9	4.11	1.19	886	408.3	1.89	30.2	1.7	14.2	84.1	22	0
22	0	6	Female	3.69	10.3	31.1	84.3	27.9	33.1		0	7070	0	4171.3	424.2	0	2121	0	353.5	256	7.5	65	130	40	72.2	17.8	89	15	0.4	3.5	42	50	35	0.8	0.3	0.5	8.1	4.4	3.7	1.2	465	479.8	17.3	215	2.4	17.9	79.7	22	0
22	1	11	Female	3.26	10.8	32.1	98.7	33	33.5	15.4	0	5600	0	3600	200	0	1300	0	500	157	4.2	73	120	50	51.2	18.8	94	13.96	0.43	3.6	55	44	35	1.82	0.43	1.39	8.08	4.65	3.43	1.35	755	206.2	19.2	80.1	0.8	21	78.2	22	0
